# Supplementary material for: Investigation of the Impact of Point Defects in InGaN/GaN Quantum Wells with High Dislocation Densities
Source: Nanomaterials (Basel). 2023 Sep 16;13(18):2569. doi: 10.3390/nano13182569 (PMC10537355; doi:10.3390/nano13182569)
Supplement: Supplementary file 1 [file nanomaterials-13-02569-s001.zip]

Archive with 1 entries (1 files):
- nanomaterials-2603239-supplementary.pdf
